# Supplementary material for: Pulmonary Valve Endocarditis during and beyond Euro ENDO Registry: A Single Center Case Series
Source: Medicina (Kaunas). 2023 Jun 28;59(7):1213. doi: 10.3390/medicina59071213 (PMC10385559; doi:10.3390/medicina59071213)
Supplement: Supplementary file 1 [file medicina-59-01213-s001.zip]

Archive with 2 entries (2 files):
- Case 2 PV vegetation.avi
- Video Case 1, vegetations on PV and RVOT.wmv
